# Supplementary material for: 5-Fluorouracil Encapsulated Chitosan-Cellulose Fiber Bionanocomposites: Synthesis, Characterization and In Vitro Analysis towards Colorectal Cancer Cells
Source: Nanomaterials (Basel). 2021 Jun 28;11(7):1691. doi: 10.3390/nano11071691 (PMC8305564; doi:10.3390/nano11071691)
Supplement: Supplementary file 1 [file nanomaterials-11-01691-s001.zip]

Archive with 1 entries (1 files):
- nanomaterials-1191250-supplementary.pdf
